# Supplementary material for: From eggs to guts: Symbiotic association of Sodalis nezarae sp. nov. with the Southern green shield bug Nezara viridula
Source: FEMS Microbiol Ecol. 2025 Feb 12;101(3):fiaf017. doi: 10.1093/femsec/fiaf017 (PMC11879575; doi:10.1093/femsec/fiaf017)
Supplement: fiaf017_Supplemental_Files [file fiaf017_supplemental_files.zip]

Archive with 3 entries (3 files):
- Sodalis_Supplementary_Figures.docx
- Sodalis_Supplementary_Methods.docx
- Sodalis_Supplementary_Tables.xlsx
